# Supplementary material for: In Vitro Activity of Allium cepa Organosulfur Derivatives against Canine Multidrug-Resistant Strains of Staphylococcus spp. and Enterobacteriaceae
Source: Vet Sci. 2024 Jan 9;11(1):26. doi: 10.3390/vetsci11010026 (PMC10820550; doi:10.3390/vetsci11010026)
Supplement: Supplementary file 1 [file vetsci-11-00026-s001.zip]

Archive with 1 entries (1 files):
- vetsci-2713020-supplementary.pdf
